# Supplementary material for: Dog temperament is correlated with body weight and climate in country of origin
Source: Curr Zool. 2025 Aug 1;71(6):815–8. doi: 10.1093/cz/zoaf044 (PMC12742383; doi:10.1093/cz/zoaf044)
Supplement: zoaf044_Supplementary_Data [file zoaf044_supplementary_data.zip]

Archive with 2 entries (2 files):
- A Supplementary Material.docx
- Supplementary Materials.xlsx
