# Supplementary material for: Dog temperament is correlated with body weight and climate in country of origin
Source: Curr Zool. 2025 Aug 1;71(6):815–8. doi: 10.1093/cz/zoaf044 (PMC12742383; doi:10.1093/cz/zoaf044)
Supplement: zoaf044_Supplementary_Data [file zoaf044_supplementary_data.zip › Supplementary Materials.xlsx]

## Sheet: Table S1
Table S1. Summary of breed-average body weight, country of origin, average temperature and precipitation of origin, and breed-average log-trasformed C-BARQ scores for each behavioral category.
Breed	Body weight ave. (kg)	Country of origin	Temperature (ºC)	Precipitation (mm)	Stranger-directed aggression	Owner-directed aggression	Dog-directed aggression	Dog rivalry	Stranger-directed fear	Non-social fear	Dog-directed fear	Separation-related behavior	Attachment and attention-seeking	Trainability	Chasing	Excitability	Touch sensitivity	Energy level
Afghan Hound	22.032	Afghanistan	12.9215	311.322	0.401	0.133	0.525	0.382	0.451	0.472	0.436	0.363	0.865	1.128	1.303	0.945	0.491	1.019
Airedale Terrier	25.624	United Kingdom	8.31024	1154.3	0.386	0.109	0.651	0.367	0.233	0.502	0.33	0.382	0.965	1.261	1.275	1.112	0.421	1.174
Akita	38.068	Japan	10.3627	1603.76	0.447	0.125	0.851	0.359	0.343	0.452	0.301	0.362	0.94	1.201	1.201	0.983	0.393	0.886
Alaskan Husky	25.452	United States	-	-	0.285	0.204	0.552	0.421	0.538	0.64	0.458	0.484	0.946	1.143	1.085	0.974	0.67	1.014
Alaskan Malamute	39.169	United States	-	-	0.182	0.221	0.737	0.521	0.202	0.477	0.331	0.45	0.97	1.21	1.152	0.996	0.449	0.964
American Boxer	28.938	unknown			0.501	0.133	0.681	0.273	0.506	0.64	0.576	0.528	1.172	1.278	1.029	1.097	0.45	1.172
American Bulldog	35.879	United States	-	-	0.44	0.073	0.674	0.369	0.38	0.555	0.406	0.369	1.093	1.261	1.027	1.085	0.374	1.031
American Bully	28.836	unknown			0.315	0.059	0.541	0.256	0.225	0.499	0.429	0.402	1.137	1.251	1.064	1.081	0.457	1.111
American Eskimo Dog	11.368	Germany	8.50445	713.5	0.709	0.273	0.779	0.388	0.639	0.64	0.616	0.489	1.175	1.21	1.049	1.212	0.665	1.081
American Foxhound	24.865	United States	-	-	0.333	0.256	0.415	0.447	0.258	0.616	0.433	0.5	0.943	0.999	1.034	1.041	0.543	1.027
American Staffordshire Terrier	26.499	United States	-	-	0.359	0.072	0.631	0.325	0.324	0.536	0.452	0.452	1.101	1.264	1.048	1.1	0.493	1.084
Anatolian Shepherd	35.738	Turkey	10.9336	573.283	0.488	0.07	0.609	0.277	0.279	0.492	0.316	0.349	0.976	1.245	0.943	0.937	0.377	0.831
Australian Cattle Dog	19.317	Australia	21.5067	473.091	0.54	0.114	0.709	0.411	0.476	0.481	0.538	0.396	1.201	1.353	1.131	1.118	0.578	1.158
Australian Kelpie	19.022	Australia	21.5067	473.091	0.324	0.09	0.61	0.393	0.372	0.545	0.579	0.354	1.095	1.352	1.034	1.154	0.617	1.163
Australian Shepherd	21.024	United States	-	-	0.452	0.069	0.528	0.285	0.42	0.488	0.441	0.4	1.175	1.354	0.998	1.113	0.424	1.165
Australian Shepherd (Miniature)	13.321	United States	-	-	0.434	0.1	0.53	0.288	0.488	0.55	0.58	0.463	1.171	1.351	0.946	1.091	0.497	1.134
Australian Shepherd (Toy)	7.779	unknown			0.449	0.093	0.52	0.317	0.636	0.556	0.638	0.632	1.254	1.306	0.866	1.141	0.553	1.159
Basenji	11.424	Democratic Republic of the Congo	24.0388	1535.04	0.262	0.219	0.803	0.642	0.552	0.509	0.597	0.446	1.045	1.093	1.352	0.942	0.479	0.97
Basset Hound	24.776	United Kingdom	8.31024	1154.3	0.263	0.245	0.421	0.499	0.288	0.499	0.439	0.563	1.035	1.012	0.878	1.057	0.59	0.851
Beagle	13.163	United Kingdom	8.31024	1154.3	0.308	0.215	0.502	0.378	0.346	0.586	0.554	0.571	1.029	1.114	1.039	1.073	0.58	0.974
Bearded Collie	21.662	United Kingdom	8.31024	1154.3	0.294	0.157	0.433	0.373	0.339	0.609	0.421	0.388	1.046	1.333	0.869	1.153	0.392	1.107
Beauceron	35.178	France	10.5437	838.929	0.334	0.056	0.394	0.295	0.251	0.296	0.229	0.296	1.177	1.386	0.905	1.007	0.321	1.288
Belgian Groenendael	26.839	Belgium	9.51424	874.298	0.427	0.091	0.483	0.385	0.261	0.378	0.277	0.432	1.178	1.389	0.905	1.003	0.321	1.156
Belgian Malinois	26.092	Belgium	9.51424	874.298	0.525	0.099	0.648	0.373	0.338	0.376	0.381	0.423	1.148	1.392	1.128	1.102	0.401	1.301
Belgian Sheepdog	24.008	Belgium	9.51424	874.298	0.569	0.123	0.617	0.409	0.439	0.454	0.449	0.426	1.129	1.355	1.023	1.127	0.384	1.146
Belgian Tervuren	24.045	Belgium	9.51424	874.298	0.407	0.091	0.546	0.405	0.328	0.411	0.336	0.264	1.124	1.413	0.967	1.065	0.342	1.198
Berger Picard	26.451	France	10.5437	838.929	0.444	0.01	0.453	0.122	0.457	0.296	0.37	0.325	0.955	1.324	1.194	0.919	0.487	1.141
Bernese Mountain Dog	41.665	Switzerland	4.74906	1646.41	0.265	0.068	0.318	0.159	0.341	0.434	0.306	0.262	1.07	1.279	0.772	1.085	0.342	0.958
Bichon Frise	7.226	Spain	13.0255	622.987	0.42	0.124	0.44	0.276	0.445	0.556	0.552	0.466	1.108	1.193	0.878	1.125	0.582	0.889
Black Russian Terrier	45.575	United States	-	-	0.623	0.11	0.746	0.257	0.168	0.305	0.211	0.288	1.091	1.359	0.811	1.033	0.201	0.834
Black and Tan Coonhound	30.349	Russia	-6.32129	434.795	0.323	0.095	0.395	0.443	0.298	0.523	0.452	0.407	0.999	1.179	1.043	1.032	0.485	0.888
Bloodhound	38.393	Belgium	9.51424	874.298	0.345	0.317	0.447	0.409	0.428	0.583	0.386	0.367	0.903	1.107	0.977	0.922	0.425	0.946
		France	10.5437	838.929	0.345	0.317	0.447	0.409	0.428	0.583	0.386	0.367	0.903	1.107	0.977	0.922	0.425	0.946
		United Kingdom	8.31024	1154.3	0.345	0.317	0.447	0.409	0.428	0.583	0.386	0.367	0.903	1.107	0.977	0.922	0.425	0.946
Blue Heeler	20.638	Australia	21.5067	473.091	0.546	0.154	0.777	0.412	0.428	0.618	0.592	0.5	1.16	1.261	1.167	1.159	0.617	1.17
Blue Tick Coonhound	28.92	United States	-	-	0.373	0.119	0.405	0.348	0.387	0.562	0.357	0.683	1.019	1.142	1.118	1.133	0.413	1.055
Border Collie	18.47	United Kingdom	8.31024	1154.3	0.358	0.097	0.569	0.366	0.412	0.578	0.512	0.342	1.088	1.391	0.91	1.063	0.503	1.162
Border Terrier	8.811	United Kingdom	8.31024	1154.3	0.263	0.092	0.7	0.256	0.273	0.455	0.552	0.374	1.003	1.272	1.237	1.074	0.479	1.089
Borzoi	32.2	Russia	-6.32129	434.795	0.125	0.077	0.408	0.221	0.232	0.287	0.41	0.181	0.797	1.171	1.268	0.743	0.28	0.726
Boston Terrier	9.715	United States	-	-	0.318	0.076	0.598	0.317	0.319	0.559	0.479	0.425	1.085	1.246	1.015	1.155	0.48	1.117
Bouvier des Flandres	36.797	Belgium	9.51424	874.298	0.519	0.049	0.611	0.26	0.246	0.347	0.357	0.327	1.044	1.312	1.157	1.024	0.375	0.94
		France	10.5437	838.929	0.519	0.049	0.611	0.26	0.246	0.347	0.357	0.327	1.044	1.312	1.157	1.024	0.375	0.94
Boxer	28.613	Germany	8.50445	713.5	0.399	0.075	0.63	0.274	0.355	0.518	0.417	0.433	1.082	1.263	1.054	1.152	0.35	1.166
Briard	32.947	France	10.5437	838.929	0.437	0.105	0.561	0.387	0.285	0.361	0.361	0.231	0.978	1.372	0.868	1.003	0.257	1.088
Brittany	17.631	France	10.5437	838.929	0.289	0.057	0.448	0.231	0.276	0.407	0.474	0.462	1.036	1.261	1.273	1.125	0.46	1.182
Brussels Griffon	5.759	Belgium	9.51424	874.298	0.414	0.061	0.444	0.14	0.529	0.635	0.546	0.515	1.109	1.216	1.016	1.059	0.528	0.79
Bull Terrier	23.629	United Kingdom	8.31024	1154.3	0.272	0.098	0.599	0.365	0.243	0.394	0.456	0.328	1.065	1.192	0.978	0.984	0.425	1.08
Bulldog	23.51	United Kingdom	8.31024	1154.3	0.3	0.122	0.589	0.424	0.344	0.576	0.494	0.31	1.079	1.186	0.812	1.028	0.404	0.896
Bullmastiff	51.166	United Kingdom	8.31024	1154.3	0.391	0.065	0.677	0.269	0.287	0.48	0.339	0.306	1.005	1.248	0.977	0.966	0.307	0.876
Cairn Terrier	7.92	United Kingdom	8.31024	1154.3	0.372	0.179	0.605	0.402	0.271	0.568	0.419	0.312	0.978	1.19	1.174	1.041	0.558	0.99
Cane Corso	44.323	Italy	11.5007	930.194	0.57	0.098	0.649	0.341	0.385	0.469	0.428	0.468	1.153	1.298	0.96	1.021	0.394	1.012
Cardigan Welsh Corgi	14.21	United Kingdom	8.31024	1154.3	0.353	0.137	0.571	0.429	0.353	0.521	0.525	0.38	1.096	1.264	1.045	1.103	0.576	1.051
Carolina Dog	22.306	United States	-	-	0.45	0.085	0.528	0.296	0.444	0.451	0.304	0.331	1.021	1.294	1.133	1.114	0.555	1.018
Catahoula Leopard Dog	26.923	United States	-	-	0.539	0.106	0.687	0.473	0.462	0.523	0.459	0.509	1.103	1.277	1.11	1.13	0.535	1.168
Cavalier King Charles Spaniel	8.348	United Kingdom	8.31024	1154.3	0.221	0.089	0.317	0.271	0.351	0.462	0.604	0.445	1.117	1.244	1.002	1.097	0.417	0.901
Chesapeake Bay Retriever	35.298	United States			0.477	0.153	0.639	0.465	0.214	0.399	0.362	0.317	1.082	1.342	1.104	1.115	0.419	1.126
Chihuahua	3.684	Mexico	20.5447	738.139	0.594	0.207	0.732	0.502	0.704	0.65	0.72	0.508	1.169	1.161	0.828	1.075	0.692	0.941
Chinese Crested	5.356	Mexico	20.5447	738.139	0.531	0.114	0.733	0.534	0.774	0.644	0.697	0.587	1.14	1.238	0.964	1.057	0.647	0.925
		South Africa	17.5969	474.776	0.531	0.114	0.733	0.534	0.774	0.644	0.697	0.587	1.14	1.238	0.964	1.057	0.647	0.925
Chinook	28.627	United States	-	-	0.252	0.023	0.35	0.068	0.383	0.352	0.315	0.304	0.971	1.3	1.067	1.038	0.348	0.884
Chow Chow	24.262	China	-	-	0.505	0.17	0.542	0.397	0.557	0.524	0.353	0.376	0.927	1.137	1.178	1.001	0.562	0.786
Cocker Spaniel (American)	12.054	United States	-	-	0.468	0.207	0.63	0.408	0.48	0.576	0.585	0.505	1.096	1.214	1.054	1.092	0.492	0.958
Cocker Spaniel (English)	13.045	United Kingdom	8.31024	1154.3	0.31	0.163	0.407	0.377	0.374	0.431	0.51	0.469	1.169	1.307	1.078	1.132	0.447	1.106
Collie	27.504	United Kingdom	8.31024	1154.3	0.28	0.068	0.33	0.286	0.234	0.426	0.277	0.265	1.005	1.324	0.888	0.914	0.352	0.946
Collie (Rough)	26.016	United Kingdom	8.31024	1154.3	0.242	0.077	0.337	0.228	0.293	0.475	0.324	0.286	0.982	1.346	0.786	0.885	0.372	0.979
Collie (Smooth)	24.679	United Kingdom	8.31024	1154.3	0.281	0.047	0.35	0.223	0.297	0.458	0.314	0.332	0.958	1.343	0.859	0.96	0.446	1.014
Coton de Tulear	6.389	Madagascar	22.0136	1475.68	0.479	0.225	0.608	0.241	0.505	0.66	0.651	0.584	1.084	1.24	0.953	1.15	0.575	1.039
Czechoslovakian Wolfdog or Vlcák	31.553	Czech Republic	7.6655	666.998	0.478	0.238	0.871	0.495	0.468	0.476	0.519	0.63	1.195	1.26	1.247	1.013	0.452	1.127
		Slovakia	7.2694	767.516	0.478	0.238	0.871	0.495	0.468	0.476	0.519	0.63	1.195	1.26	1.247	1.013	0.452	1.127
Dachshund	7.885	Germany	8.50445	713.5	0.626	0.188	0.746	0.429	0.578	0.591	0.648	0.567	1.155	1.15	1.099	1.132	0.571	0.968
Dachshund (Miniature)	5.515	Germany	8.50445	713.5	0.586	0.147	0.66	0.361	0.657	0.586	0.692	0.574	1.191	1.156	1.025	1.146	0.614	0.981
Dalmatian	25.428	Croatia	10.4709	1037.35	0.397	0.132	0.611	0.405	0.414	0.462	0.502	0.412	1.088	1.27	1.077	1.055	0.494	1.095
Dingo	18.461	Australia	21.5067	473.091	0.314	0.106	0.687	0.459	0.677	0.707	0.331	0.399	0.91	0.966	1.311	1.016	0.485	1.138
Doberman Pinscher	33.534	Germany	8.50445	713.5	0.484	0.051	0.591	0.298	0.329	0.402	0.385	0.412	1.149	1.319	1.116	1.056	0.41	1.158
Dogo Argentino	39.642	Argentina	14.2152	559.046	0.598	0.053	0.774	0.28	0.402	0.463	0.301	0.42	1.063	1.267	1.275	0.963	0.43	1.041
Dutch Shepherd	27.263	Netherlands	9.20174	766.069	0.552	0.101	0.688	0.404	0.351	0.388	0.365	0.438	1.17	1.366	1.151	1.125	0.413	1.27
English Bulldog	23.779	United Kingdom	8.31024	1154.3	0.313	0.17	0.578	0.452	0.22	0.606	0.371	0.394	1.116	1.117	0.772	1.073	0.443	0.981
English Setter	24.297	United Kingdom	8.31024	1154.3	0.21	0.073	0.357	0.265	0.212	0.387	0.468	0.346	0.932	1.225	1.154	0.985	0.384	0.956
English Shepherd	23.507	United Kingdom	8.31024	1154.3	0.496	0.071	0.682	0.333	0.425	0.468	0.448	0.332	1.11	1.383	1.121	1.02	0.45	0.955
English Springer Spaniel	19.607	United Kingdom	8.31024	1154.3	0.347	0.165	0.572	0.333	0.396	0.472	0.546	0.384	1.125	1.324	1.124	1.12	0.452	1.092
Eurasier	23.531	Germany	8.50445	713.5	0.263	0.073	0.36	0.317	0.326	0.328	0.258	0.25	1.003	1.282	0.989	0.984	0.446	0.858
Finnish Lapphund	17.066	Finland	1.34786	524.701	0.238	0.054	0.509	0.236	0.162	0.43	0.324	0.27	0.962	1.332	1.064	0.916	0.373	1.009
Flat-Coated Retriever	29.419	United Kingdom	8.31024	1154.3	0.183	0.049	0.454	0.271	0.14	0.39	0.409	0.347	1.134	1.344	1.042	1.111	0.398	1.217
Fox Terrier (Smooth)	8.769	United Kingdom	8.31024	1154.3	0.393	0.139	0.701	0.628	0.341	0.675	0.566	0.635	1.078	1.23	1.227	1.209	0.603	1.186
Fox Terrier (Toy)	4.846	United States	-	-	0.484	0.2	0.509	0.448	0.65	0.718	0.736	0.536	1.147	1.236	0.969	1.171	0.837	1.034
Fox Terrier (Wire/Wire-haired)	8.899	United Kingdom	8.31024	1154.3	0.515	0.224	0.892	0.719	0.387	0.657	0.574	0.528	1.106	1.139	1.288	1.12	0.533	1.185
French Bulldog	11.626	France	10.5437	838.929	0.308	0.175	0.585	0.471	0.259	0.431	0.456	0.471	1.138	1.175	0.97	1.11	0.519	1.074
Galgo Español	23.427	Spain	13.0255	622.987	0.139	0.099	0.345	0.236	0.531	0.771	0.454	0.481	1.074	1.063	1.118	0.892	0.561	0.899
German Pinscher	15.979	Germany	8.50445	713.5	0.427	0.205	0.678	0.617	0.347	0.502	0.428	0.45	1.026	1.252	1.099	1.142	0.481	1.127
German Shepherd	33.797	Germany	8.50445	713.5	0.47	0.072	0.681	0.314	0.333	0.393	0.427	0.42	1.098	1.342	1.094	1.095	0.422	1.136
German Shorthaired Pointer	26.7	Germany	8.50445	713.5	0.309	0.056	0.434	0.295	0.262	0.442	0.402	0.437	1.061	1.31	1.25	1.133	0.489	1.237
German Wirehaired Pointer	28.185	Germany	8.50445	713.5	0.351	0.064	0.457	0.326	0.283	0.364	0.355	0.447	1.125	1.318	1.229	1.132	0.316	1.146
Golden Retriever	30.392	United Kingdom	8.31024	1154.3	0.194	0.075	0.337	0.198	0.166	0.469	0.368	0.302	1.07	1.329	0.901	1.017	0.317	1.039
Gordon Setter	28.489	United Kingdom	8.31024	1154.3	0.316	0.059	0.563	0.385	0.255	0.398	0.469	0.323	1.045	1.274	1.219	1.017	0.343	1.061
Great Dane	56.483	Germany	8.50445	713.5	0.407	0.059	0.518	0.271	0.384	0.48	0.383	0.441	1.085	1.243	0.904	1.033	0.449	0.951
Great Pyrenees	43.083	France	10.5437	838.929	0.446	0.104	0.497	0.337	0.322	0.506	0.346	0.45	0.965	1.148	0.819	0.924	0.489	0.806
Greater Swiss Mountain Dog	41.593	Switzerland	4.74906	1646.41	0.353	0.111	0.352	0.222	0.29	0.471	0.343	0.285	1.053	1.228	0.919	1.091	0.482	1.039
Greyhound	31.043	unknown			0.082	0.107	0.358	0.312	0.339	0.6	0.481	0.43	0.922	1.112	1.058	0.988	0.468	0.681
Havanese	6.112	Cuba	25.1301	1329.49	0.355	0.138	0.471	0.27	0.432	0.519	0.614	0.418	1.125	1.289	0.875	1.073	0.467	1.059
Hovawart	33.551	Germany	8.50445	713.5	0.714	0.12	0.799	0.407	0.459	0.394	0.292	0.32	1.04	1.338	1.077	1.143	0.379	1.038
Ibizan Hound	25.146	Spain	13.0255	622.987	0.34	0.061	0.487	0.33	0.556	0.425	0.343	0.417	1.011	1.181	1.326	1.038	0.421	1.074
Icelandic Sheepdog	12.115	Iceland	1.35141	1039.82	0.32	0.102	0.561	0.332	0.195	0.51	0.337	0.549	1.065	1.287	1.193	1.165	0.486	1.28
Irish Setter	29.071	Ireland	9.10792	1110.63	0.267	0.053	0.348	0.301	0.179	0.343	0.33	0.346	1.075	1.26	1.151	1.089	0.393	1.181
Irish Wolfhound	63.049	Ireland	9.10792	1110.63	0.24	0.054	0.319	0.285	0.343	0.445	0.289	0.315	0.945	1.238	1.042	1.001	0.335	0.873
Italian Greyhound	6.224	Italy	11.5007	930.194	0.284	0.056	0.464	0.231	0.603	0.571	0.619	0.516	1.174	1.22	1.086	1.02	0.598	0.985
Jack Russell Terrier	7.711	United Kingdom	8.31024	1154.3	0.474	0.216	0.754	0.532	0.369	0.589	0.532	0.517	1.129	1.224	1.219	1.193	0.576	1.13
Japanese Spitz	10.132	Japan	10.3627	1603.76	0.539	0.203	0.644	0.273	0.497	0.599	0.733	0.502	1.115	1.245	0.717	1.198	0.493	1.161
Jindo	19.422	South Korea	10.6598	1344.73	0.616	0.267	0.861	0.636	0.766	0.802	0.603	0.541	0.928	1.218	1.232	1.053	0.812	1.025
Keeshond	16.955	Netherlands	9.20174	766.069	0.229	0.046	0.333	0.186	0.287	0.492	0.457	0.34	1.107	1.245	0.761	1.07	0.456	0.947
Kooikerhondje	10.749	Netherlands	9.20174	766.069	0.338	0.023	0.578	0.359	0.424	0.45	0.496	0.255	0.987	1.385	1.148	1.009	0.448	1.115
Labrador Retriever	31.398	Canada	-7.14458	457.469	0.282	0.061	0.39	0.178	0.232	0.404	0.384	0.326	1.056	1.321	0.903	1.067	0.407	1.056
Lagotto Romagnolo	13.8	Italy	11.5007	930.194	0.464	0.118	0.451	0.217	0.475	0.563	0.582	0.331	1.029	1.301	0.975	1.073	0.493	1.249
Leonberger	55.36	Germany	8.50445	713.5	0.301	0.046	0.432	0.161	0.234	0.273	0.319	0.246	0.958	1.269	0.763	0.966	0.298	0.783
Lhasa Apso	7.7	unknown	-	-	0.53	0.321	0.713	0.464	0.494	0.62	0.621	0.462	1.122	1.159	0.911	1.038	0.529	0.878
Lurcher	20.636	unknown	-	-	0.317	0.114	0.614	0.338	0.403	0.517	0.61	0.442	1.048	1.247	1.222	1.049	0.545	0.931
Maltese	4.544	Malta			0.537	0.249	0.69	0.382	0.499	0.621	0.65	0.586	1.149	1.176	0.884	1.19	0.663	1.045
Mastiff (English)	66.538	United Kingdom	8.31024	1154.3	0.392	0.069	0.45	0.278	0.408	0.531	0.384	0.344	1.101	1.264	0.819	0.985	0.337	0.848
Miniature American Shepherd	12.701	United States	-	-	0.354	0.069	0.383	0.266	0.548	0.514	0.564	0.423	1.18	1.369	0.985	1.029	0.399	1.186
Miniature Pinscher	5.832	Germany	8.50445	713.5	0.735	0.223	0.816	0.576	0.611	0.574	0.579	0.557	1.176	1.154	1.152	1.203	0.699	1.093
Mudi	13.375	Hungary	10.0614	571.755	0.614	0.032	0.816	0.408	0.514	0.382	0.469	0.441	1.175	1.383	1.022	1.179	0.422	1.279
Native American Indian Dog	33.175	unknown			0.182	0.093	0.208	0.238	0.622	0.582	0.325	0.714	1.115	1.157	1.166	1.038	0.488	1.057
Newfoundland	55.292	Canada	-7.14458	457.469	0.215	0.055	0.279	0.163	0.154	0.396	0.267	0.339	1.012	1.275	0.815	0.948	0.253	0.879
Norwegian Elkhound	22.341	Norway	0.753892	1051.84	0.373	0.142	0.525	0.283	0.182	0.461	0.378	0.29	0.933	1.231	1.134	1.053	0.465	1.067
Nova Scotia Duck Tolling Retriever	18.144	Canada	-7.14458	457.469	0.271	0.101	0.378	0.336	0.316	0.472	0.394	0.357	0.94	1.375	1.105	1.059	0.472	1.152
Old English Sheepdog	34.179	United Kingdom	8.31024	1154.3	0.308	0.147	0.481	0.281	0.228	0.514	0.446	0.462	1.149	1.208	0.93	1.11	0.334	1.157
Olde English Bulldogge	27.229	United States	-	-	0.341	0.122	0.735	0.32	0.218	0.593	0.292	0.388	1.173	1.174	0.911	1.061	0.455	1.027
Papillon	4.378	Belgium	9.51424	874.298	0.363	0.167	0.52	0.393	0.534	0.484	0.625	0.421	1.101	1.296	0.902	1.098	0.612	1.011
		France	10.5437	838.929	0.363	0.167	0.52	0.393	0.534	0.484	0.625	0.421	1.101	1.296	0.902	1.098	0.612	1.011
Pariah Dog	18.131	unknown			0.473	0.128	0.752	0.412	0.626	0.742	0.568	0.478	1.016	1.184	1.017	1.056	0.737	0.979
Parson Russell Terrier	7.774	United Kingdom	8.31024	1154.3	0.414	0.181	0.825	0.59	0.407	0.637	0.553	0.42	1.109	1.295	1.258	1.178	0.526	1.183
Pekingese	7.674	China	-	-	0.679	0.423	0.877	0.686	0.537	0.566	0.674	0.547	1.094	1.07	0.943	1.139	0.707	0.859
Pembroke Welsh Corgi	12.422	United Kingdom	8.31024	1154.3	0.316	0.172	0.606	0.468	0.22	0.574	0.48	0.384	1.107	1.265	1.02	1.088	0.554	1.086
Pit Bull	27.195	United Kingdom	8.31024	1154.3	0.483	0.183	0.742	0.466	0.361	0.606	0.443	0.523	1.105	1.191	1.103	1.118	0.544	1.088
Plott	26.24	United States	-	-	0.299	0.11	0.498	0.283	0.339	0.607	0.479	0.518	0.96	1.179	1.182	1.114	0.495	1.093
Pointer	23.632	United Kingdom	8.31024	1154.3	0.365	0.099	0.321	0.336	0.489	0.563	0.515	0.458	1.076	1.244	1.138	1.113	0.53	1.12
Pomeranian	4.314	Germany	8.50445	713.5	0.471	0.254	0.54	0.367	0.424	0.592	0.585	0.539	1.127	1.204	0.829	1.163	0.559	1.051
Poodle (Medium)	9.782	Germany	8.50445	713.5	0.435	0.141	0.529	0.468	0.467	0.571	0.549	0.535	1.101	1.311	1.046	1.091	0.529	1.136
		France	10.5437	838.929	0.435	0.141	0.529	0.468	0.467	0.571	0.549	0.535	1.101	1.311	1.046	1.091	0.529	1.136
Poodle (Miniature)	6.73	Germany	8.50445	713.5	0.382	0.184	0.508	0.385	0.418	0.538	0.54	0.521	1.161	1.294	1.02	1.161	0.545	1.084
		France	10.5437	838.929	0.382	0.184	0.508	0.385	0.418	0.538	0.54	0.521	1.161	1.294	1.02	1.161	0.545	1.084
Poodle (Standard)	21.667	Germany	8.50445	713.5	0.326	0.057	0.403	0.223	0.324	0.405	0.405	0.38	1.069	1.344	0.988	1.02	0.33	1.083
		France	10.5437	838.929	0.326	0.057	0.403	0.223	0.324	0.405	0.405	0.38	1.069	1.344	0.988	1.02	0.33	1.083
Poodle (Toy)	3.99	Germany	8.50445	713.5	0.43	0.26	0.457	0.359	0.507	0.602	0.635	0.626	1.196	1.253	0.831	1.166	0.614	1.059
		France	10.5437	838.929	0.43	0.26	0.457	0.359	0.507	0.602	0.635	0.626	1.196	1.253	0.831	1.166	0.614	1.059
Portuguese Water Dog	22.067	Portugal	14.9704	835.347	0.286	0.05	0.462	0.197	0.236	0.334	0.398	0.264	1.119	1.353	0.999	1.052	0.347	1.155
Pug	9.055	China	-	-	0.335	0.124	0.411	0.33	0.283	0.496	0.484	0.484	1.165	1.147	0.764	1.162	0.581	0.971
Pyrenean Shepherd	14.112	France	10.5437	838.929	0.577	0.134	0.82	0.579	0.507	0.62	0.608	0.356	1.11	1.343	1.129	1.186	0.521	1.19
Rat Terrier	7.5	United States	-	-	0.54	0.154	0.741	0.44	0.649	0.709	0.639	0.475	1.113	1.232	1.187	1.147	0.7	1.019
Redbone Coonhound	28.991	United States	-	-	0.373	0.184	0.488	0.393	0.409	0.632	0.379	0.473	1.01	1.161	1.15	1.149	0.528	1.045
Rhodesian Ridgeback	38.184	Zimbabwe	21.0314	668.975	0.37	0.034	0.479	0.258	0.338	0.391	0.39	0.334	1.011	1.264	1.172	0.979	0.506	0.966
Rottweiler	41.872	Germany	8.50445	713.5	0.46	0.139	0.545	0.382	0.235	0.369	0.307	0.312	1.102	1.337	1.007	1.032	0.356	1.034
Saint Bernard	59.559	Switzerland	4.74906	1646.41	0.435	0.082	0.601	0.183	0.343	0.451	0.363	0.297	1.048	1.186	0.834	1.027	0.326	0.848
Saluki	23.706	unknown			0.244	0.077	0.49	0.333	0.625	0.549	0.668	0.444	0.918	1.145	1.296	0.887	0.458	0.94
Samoyed	24.236	Russia	-6.32129	434.795	0.103	0.109	0.359	0.25	0.155	0.434	0.333	0.45	1.03	1.22	1.066	1.033	0.454	1.099
Schipperke	7.785	Belgium	9.51424	874.298	0.558	0.136	0.707	0.447	0.383	0.474	0.434	0.278	1.108	1.237	1.15	1.102	0.541	1.148
Schnauzer (Giant)	35.93	Germany	8.50445	713.5	0.513	0.072	0.436	0.315	0.247	0.414	0.195	0.343	1.141	1.312	1.098	1.089	0.352	1.22
Schnauzer (Miniature)	7.867	Germany	8.50445	713.5	0.552	0.126	0.682	0.329	0.477	0.597	0.554	0.497	1.139	1.226	1.124	1.162	0.522	1.053
Schnauzer (Standard)	15.131	Germany	8.50445	713.5	0.589	0.12	0.653	0.36	0.427	0.597	0.518	0.459	1.088	1.244	1.136	1.132	0.508	1.104
Scottish Terrier	10.092	United Kingdom	8.31024	1154.3	0.397	0.113	0.593	0.376	0.313	0.529	0.387	0.356	0.919	1.171	1.201	1.019	0.52	0.911
Shar Pei	23.139	China	-	-	0.646	0.152	0.828	0.369	0.558	0.503	0.511	0.462	1.056	1.183	1.078	1.125	0.694	0.977
Shetland Sheepdog	10.832	United Kingdom	8.31024	1154.3	0.345	0.078	0.427	0.272	0.549	0.59	0.516	0.363	1.051	1.331	0.834	1.028	0.433	1.016
Shiba Inu	10.983	Japan	10.3627	1603.76	0.327	0.195	0.648	0.425	0.456	0.597	0.445	0.394	0.902	1.184	1.159	0.973	0.712	1.001
Shih Tzu	6.595	unknown			0.341	0.222	0.509	0.364	0.392	0.607	0.605	0.52	1.09	1.158	0.764	1.067	0.594	0.907
Shiloh Shepherd	43.445	United States	-	-	0.407	0.07	0.542	0.236	0.415	0.456	0.496	0.36	0.978	1.281	1.064	1.085	0.473	1.007
Siberian Husky	23.914	Russia	-6.32129	434.795	0.114	0.153	0.427	0.342	0.23	0.343	0.291	0.433	0.96	1.186	1.203	1.006	0.481	1.065
Silken Windhound	15.662	United States	-	-	0.064	0.038	0.187	0.231	0.318	0.247	0.465	0.179	0.959	1.285	1.06	0.701	0.402	1.001
Silky Terrier	5.259	Australia	21.5067	473.091	0.64	0.286	0.76	0.45	0.643	0.765	0.648	0.543	1.137	1.119	1.141	1.233	0.664	1.117
Soft Coated Wheaten Terrier	16.734	Ireland	9.10792	1110.63	0.343	0.118	0.534	0.349	0.234	0.558	0.407	0.334	0.963	1.247	1.055	1.129	0.396	1.028
Spanish Water Dog	17.351	Spain	13.0255	622.987	0.526	0.064	0.674	0.408	0.544	0.464	0.55	0.414	1.07	1.378	1.065	1.115	0.395	1.191
Stabyhoun	19.534	Netherlands	9.20174	766.069	0.323	0.03	0.233	0.173	0.385	0.55	0.425	0.343	1.007	1.337	1.039	1.003	0.314	1.106
Staffordshire Bull Terrier	19.127	United Kingdom	8.31024	1154.3	0.217	0.052	0.621	0.303	0.223	0.526	0.445	0.434	1.123	1.289	1.068	1.115	0.53	1.11
Tibetan Terrier	11.16	unknown			0.399	0.12	0.647	0.254	0.334	0.502	0.496	0.47	0.95	1.226	1.053	1.053	0.369	0.91
Treeing Walker Coonhound	27.315	United States	-	-	0.351	0.138	0.483	0.44	0.444	0.671	0.473	0.53	0.958	1.053	1.131	1.018	0.572	0.944
Vizsla	23.475	Hungary	10.0614	571.755	0.352	0.105	0.446	0.314	0.319	0.443	0.425	0.368	1.2	1.327	1.155	1.157	0.469	1.217
Weimaraner	31.111	Germany	8.50445	713.5	0.414	0.086	0.579	0.331	0.351	0.431	0.548	0.558	1.113	1.301	1.162	1.154	0.472	1.107
Welsh Springer Spaniel	18.844	United Kingdom	8.31024	1154.3	0.347	0.062	0.472	0.299	0.442	0.418	0.485	0.409	1.084	1.304	1.277	1.118	0.385	1.122
Welsh Terrier	11.351	United Kingdom	8.31024	1154.3	0.489	0.318	0.873	0.743	0.293	0.554	0.574	0.31	0.969	1.211	1.229	0.984	0.468	1.062
West Highland White Terrier	8.7	United Kingdom	8.31024	1154.3	0.404	0.177	0.55	0.4	0.301	0.553	0.474	0.411	1.082	1.223	1.221	1.138	0.588	1.002
Whippet	14.229	United Kingdom	8.31024	1154.3	0.174	0.056	0.429	0.27	0.297	0.484	0.473	0.445	1.025	1.245	1.288	0.986	0.562	0.895
White German Shepherd Dog	32.135	United States	-	-	0.543	0.065	0.572	0.229	0.596	0.5	0.491	0.516	1.147	1.308	1.034	1.073	0.507	1.141
White Swiss Shepherd Dog	30.769	Switzerland	4.74906	1646.41	0.382	0.042	0.573	0.248	0.492	0.529	0.542	0.466	1.114	1.376	1.021	1.054	0.522	1.183
Wirehaired Pointing Griffon	24.813	Germany	8.50445	713.5	0.294	0.059	0.398	0.256	0.319	0.296	0.345	0.33	1.092	1.301	1.217	1.112	0.411	1.235
		France	10.5437	838.929	0.294	0.059	0.398	0.256	0.319	0.296	0.345	0.33	1.092	1.301	1.217	1.112	0.411	1.235
		Netherlands	9.20174	766.069	0.294	0.059	0.398	0.256	0.319	0.296	0.345	0.33	1.092	1.301	1.217	1.112	0.411	1.235
Yorkshire Terrier	3.95	United Kingdom	8.31024	1154.3	0.494	0.214	0.646	0.421	0.513	0.665	0.651	0.579	1.189	1.165	0.957	1.185	0.682	1.039

## Sheet: Table S2
Table S2. Sample size and female proportion by breed.
Breed	N (Total)	N (Female)	Proportion
Afghan Hound	42	27	0.642857
Airedale Terrier	180	98	0.544444
Akita	312	143	0.458333
Alaskan Husky	142	65	0.457746
Alaskan Malamute	181	77	0.425414
American Boxer	74	37	0.5
American Bulldog	219	85	0.388128
American Bully	85	31	0.364706
American Eskimo Dog	115	52	0.452174
American Foxhound	45	27	0.6
American Staffordshire Terrier	499	235	0.470942
Anatolian Shepherd	72	33	0.458333
Australian Cattle Dog	853	435	0.509965
Australian Kelpie	192	108	0.5625
Australian Shepherd	1627	756	0.464659
Australian Shepherd (Miniature)	207	85	0.410628
Australian Shepherd (Toy)	40	17	0.425
Basenji	75	36	0.48
Basset Hound	164	69	0.420732
Beagle	655	303	0.462595
Bearded Collie	86	36	0.418605
Beauceron	132	60	0.454545
Belgian Groenendael	59	25	0.423729
Belgian Malinois	524	271	0.517176
Belgian Sheepdog	70	31	0.442857
Belgian Tervuren	210	93	0.442857
Berger Picard	35	16	0.457143
Bernese Mountain Dog	321	159	0.495327
Bichon Frise	260	128	0.492308
Black Russian Terrier	56	29	0.517857
Black and Tan Coonhound	42	14	0.333333
Bloodhound	40	20	0.5
Blue Heeler	63	33	0.52381
Blue Tick Coonhound	38	16	0.421053
Border Collie	2144	1028	0.479478
Border Terrier	161	73	0.453416
Borzoi	85	44	0.517647
Boston Terrier	268	123	0.458955
Bouvier des Flandres	73	30	0.410959
Boxer	614	289	0.470684
Briard	44	18	0.409091
Brittany	215	92	0.427907
Brussels Griffon	34	17	0.5
Bull Terrier	129	57	0.44186
Bulldog	118	56	0.474576
Bullmastiff	136	68	0.5
Cairn Terrier	144	66	0.458333
Cane Corso	184	89	0.483696
Cardigan Welsh Corgi	110	46	0.418182
Carolina Dog	34	20	0.588235
Catahoula Leopard Dog	148	62	0.418919
Cavalier King Charles Spaniel	337	155	0.459941
Chesapeake Bay Retriever	89	42	0.47191
Chihuahua	942	457	0.485138
Chinese Crested	83	39	0.46988
Chinook	81	45	0.555556
Chow Chow	127	60	0.472441
Cocker Spaniel (American)	374	184	0.491979
Cocker Spaniel (English)	500	227	0.454
Collie	269	134	0.498141
Collie (Rough)	197	72	0.365482
Collie (Smooth)	93	43	0.462366
Coton de Tulear	58	19	0.327586
Czechoslovakian Wolfdog or Vlcák	32	13	0.40625
Dachshund	418	162	0.38756
Dachshund (Miniature)	381	193	0.506562
Dalmatian	218	96	0.440367
Dingo	60	33	0.55
Doberman Pinscher	814	352	0.432432
Dogo Argentino	48	24	0.5
Dutch Shepherd	163	77	0.472393
English Bulldog	125	53	0.424
English Setter	138	66	0.478261
English Shepherd	103	49	0.475728
English Springer Spaniel	426	212	0.497653
Eurasier	65	33	0.507692
Finnish Lapphund	69	30	0.434783
Flat-Coated Retriever	155	67	0.432258
Fox Terrier (Smooth)	46	22	0.478261
Fox Terrier (Toy)	39	17	0.435897
Fox Terrier (Wire/Wire-haired)	63	30	0.47619
French Bulldog	290	111	0.382759
Galgo Español	34	18	0.529412
German Pinscher	57	24	0.421053
German Shepherd	3310	1550	0.468278
German Shorthaired Pointer	271	113	0.416974
German Wirehaired Pointer	73	41	0.561644
Golden Retriever	2166	1011	0.466759
Gordon Setter	47	21	0.446809
Great Dane	420	188	0.447619
Great Pyrenees	230	95	0.413043
Greater Swiss Mountain Dog	33	17	0.515152
Greyhound	362	182	0.502762
Havanese	265	126	0.475472
Hovawart	30	12	0.4
Ibizan Hound	32	14	0.4375
Icelandic Sheepdog	31	16	0.516129
Irish Setter	131	55	0.419847
Irish Wolfhound	73	27	0.369863
Italian Greyhound	105	47	0.447619
Jack Russell Terrier	708	319	0.450565
Japanese Spitz	74	24	0.324324
Jindo	44	15	0.340909
Keeshond	66	32	0.484848
Kooikerhondje	67	39	0.58209
Labrador Retriever	3728	1804	0.483906
Lagotto Romagnolo	74	38	0.513514
Leonberger	42	22	0.52381
Lhasa Apso	127	56	0.440945
Lurcher	201	85	0.422886
Maltese	324	145	0.447531
Mastiff (English)	282	99	0.351064
Miniature American Shepherd	98	45	0.459184
Miniature Pinscher	233	102	0.437768
Mudi	37	21	0.567568
Native American Indian Dog	37	17	0.459459
Newfoundland	521	252	0.483685
Norwegian Elkhound	64	27	0.421875
Nova Scotia Duck Tolling Retriever	163	80	0.490798
Old English Sheepdog	72	31	0.430556
Olde English Bulldogge	33	14	0.424242
Papillon	213	86	0.403756
Pariah Dog	70	34	0.485714
Parson Russell Terrier	87	49	0.563218
Pekingese	75	36	0.48
Pembroke Welsh Corgi	433	169	0.3903
Pit Bull	1193	600	0.502934
Plott	40	20	0.5
Pointer	70	29	0.414286
Pomeranian	380	148	0.389474
Poodle (Medium)	30	13	0.433333
Poodle (Miniature)	370	155	0.418919
Poodle (Standard)	931	349	0.374866
Poodle (Toy)	279	143	0.512545
Portuguese Water Dog	184	93	0.505435
Pug	358	161	0.449721
Pyrenean Shepherd	36	16	0.444444
Rat Terrier	205	100	0.487805
Redbone Coonhound	59	33	0.559322
Rhodesian Ridgeback	337	162	0.480712
Rottweiler	842	391	0.464371
Saint Bernard	96	47	0.489583
Saluki	42	16	0.380952
Samoyed	131	67	0.51145
Schipperke	50	18	0.36
Schnauzer (Giant)	69	34	0.492754
Schnauzer (Miniature)	433	221	0.510393
Schnauzer (Standard)	104	52	0.5
Scottish Terrier	60	25	0.416667
Shar Pei	84	42	0.5
Shetland Sheepdog	579	261	0.450777
Shiba Inu	548	229	0.417883
Shih Tzu	466	218	0.467811
Shiloh Shepherd	42	19	0.452381
Siberian Husky	847	430	0.507674
Silken Windhound	34	13	0.382353
Silky Terrier	37	16	0.432432
Soft Coated Wheaten Terrier	382	192	0.502618
Spanish Water Dog	87	48	0.551724
Stabyhoun	32	16	0.5
Staffordshire Bull Terrier	356	183	0.514045
Tibetan Terrier	78	34	0.435897
Treeing Walker Coonhound	82	39	0.47561
Vizsla	211	92	0.436019
Weimaraner	217	100	0.460829
Welsh Springer Spaniel	46	18	0.391304
Welsh Terrier	40	21	0.525
West Highland White Terrier	194	79	0.407216
Whippet	300	137	0.456667
White German Shepherd Dog	39	25	0.641026
White Swiss Shepherd Dog	73	39	0.534247
Wirehaired Pointing Griffon	38	14	0.368421
Yorkshire Terrier	459	207	0.45098
